# Supplementary material for: Microbial Fertilization Improves Soil Health When Compared to Chemical Fumigation in Sweet Lily
Source: J Fungi (Basel). 2022 Aug 12;8(8):847. doi: 10.3390/jof8080847 (PMC9409919; doi:10.3390/jof8080847)
Supplement: Supplementary file 1 [file jof-08-00847-s001.zip]

Archive with 1 entries (1 files):
- jof-1819425-supplementary.pdf
